# Supplementary material for: Transcriptome analysis of chrysanthemum (Dendranthema grandiflorum) in response to low temperature stress
Source: BMC Genomics. 2018 May 2;19:319. doi: 10.1186/s12864-018-4706-x (PMC5930780; doi:10.1186/s12864-018-4706-x)
Supplement: Supplementary file 2 — Table S1. Differentially expressed protein kinases and protein phosphatases genes involved in low temperature responses. (XLS 74 kb) [file 12864_2018_4706_MOESM2_ESM.xls]

## Sheet: Sheet1
Additional file 3: Table S2. Genes involved in ABA signaling pathway and DREBs in response to low temperature.
	Gene ID	CP1_log2FC	CP1_regulated	CP2_log2FC	CP2_regulated	CP3_log2FC	CP3_regulated	Gene description
Receptors	c89948.graph_c0	-0.781185	normal	-0.584071	normal	-1.23007	down	Abscisic acid receptor PYL8
	c105699.graph_c0	-0.92576	normal	-2.19678	down	-0.56186	normal	Abscisic acid receptor PYL2
	c105941.graph_c0	1.1141	normal	1.85742	normal	1.37328	up	Abscisic acid receptor PYL9
	c107761.graph_c0	-2.11197	down	-2.55362	down	-2.6533	down	Abscisic acid receptor PYL4
ABF	c115127.graph_c0	3.05705	up	3.96794	up	1.30376	up	ABA responsive element binding factor
SnRK2	c100354.graph_c0	1.9483	up	1.33803	normal	-0.146751	normal	Serine/threonine-protein kinase SAPK2
	c88429.graph_c0	2.57713	up	1.85634	normal	0.534156	normal	Serine/threonine-protein kinase SRK2C
	c78333.graph_c0	1.76145	normal	2.57201	up	--	--	Serine/threonine-protein kinase SAPK6
	c58781.graph_c0	-1.54914	normal	-3.57163	down	-2.0846	down	Serine/threonine-protein kinase SAPK8
PP2C	c100800.graph_c0	0.754381	normal	2.48704	up	1.66972	up	Highly ABA-induced PP2C gene 2 isoform 2
	c103664.graph_c0	3.86464	up	5.59279	up	4.95189	up	ABA-induced PP2C
	c75692.graph_c0	2.44553	normal	3.4988	up	3.58845	up	Protein phosphatase 2C 37
	c109339.graph_c0	3.35459	up	4.21967	up	3.54855	up	Protein phosphatase 2C 3
	c102907.graph_c0	5.99267	up	5.48339	up	2.40865	normal	Probable protein phosphatase 2C 75
	c80976.graph_c0	4.39585	up	3.60619	up	--	--	probable protein phosphatase 2C 6-like
DREBs	c114356.graph_c0	2.91741	up	11.4838	up	11.8246	up	Dehydration-responsive element-binding protein 1D
	c94122.graph_c0	--	--	2.68891	up	3.89057	up	Dehydration-responsive element-binding protein 2D
	c97516.graph_c0	3.04416	up	2.81909	up	1.70638	normal	Dehydration-responsive element-binding protein 3
	c106380.graph_c1	5.72941	up	6.5252	up	4.09074	up	Dehydration-responsive element-binding protein 1F
	c107410.graph_c0	--	--	4.87933	up	5.72525	up	Dehydration-responsive element-binding protein 2A
	c106858.graph_c0	--	--	7.43876	up	8.74036	up	Dehydration-responsive element-binding protein 1D
	c96175.graph_c1	0.389683	normal	-0.303924	normal	3.86328	up	Dehydration-responsive element-binding protein 1D
	c109664.graph_c0	1.13164	normal	2.06339	up	3.84086	up	Dehydration-responsive element-binding protein 3
	c115802.graph_c0	-0.330366	normal	0.152061	normal	-1.08737	down	Dehydration-responsive element-binding protein 2A
	c98901.graph_c1	--	--	7.02485	up	8.72007	up	Dehydration-responsive element-binding protein 1A
	c111286.graph_c0	3.9773	up	5.62942	up	3.5908	up	Dehydration-responsive element-binding protein 1D
