# Supplementary material for: Transcriptome analysis of chrysanthemum (Dendranthema grandiflorum) in response to low temperature stress
Source: BMC Genomics. 2018 May 2;19:319. doi: 10.1186/s12864-018-4706-x (PMC5930780; doi:10.1186/s12864-018-4706-x)
Supplement: Supplementary file 3 — Table S2. Genes involved in ABA signaling pathway and DREBs in response to low temperature. (XLS 27 kb) [file 12864_2018_4706_MOESM3_ESM.xls]

## Sheet: CP1
Supplementary Table 4. Differentially expressed protein kinases genes involved in low temperature responses.
	ID	family	log2FC	regulated	Gene description
RLKs	c113984.graph_c0	RLK-Pelle_LysM	3.76582	up	LysM domain receptor-like kinase 4
	c86310.graph_c0	RLK-Pelle_RLCK-VIIa-2	3.58655	up	Receptor-like serine/threonine-protein kinase
	c113376.graph_c0	RLK-Pelle_LRR-V	3.42749	up	Protein STRUBBELIG-RECEPTOR FAMILY 6
	c96455.graph_c0	RLK-Pelle_L-LEC	3.20751	up	L-type lectin-domain containing receptor kinase
	c107737.graph_c0	RLK-Pelle_LRR-Xb-1	3.01313	up	Leucine-rich repeat receptor protein kinase
	c114179.graph_c0	RLK-Pelle_LRR-III	2.76172	up	Probable inactive receptor kinase
	c89123.graph_c0	RLK-Pelle_SD-2b	2.47622	up	Receptor protein kinase
	c91248.graph_c0	RLK-Pelle_SD-2b	2.29689	up	Putative receptor protein kinase
	c114422.graph_c0	RLK-Pelle_LRR-III	2.07996	up	Probable inactive leucine-rich repeat receptor-like protein kinase
	c79404.graph_c0	RLK-Pelle_L-LEC	2.06675	up	L-type lectin-domain containing receptor kinase
	c102489.graph_c0	RLK-Pelle_SD-2b	1.99459	up	Putative receptor protein kinase
	c112108.graph_c0	RLK-Pelle_PERK-2	1.79565	up	Proline-rich receptor-like protein kinase
	c112108.graph_c0	RLK-Pelle_PERK-2	1.79565	up	Proline-rich receptor-like protein kinase
	c110917.graph_c0	RLK-Pelle_LRR-III	1.75825	up	Probable leucine-rich repeat receptor-like protein kinase
	c92453.graph_c0	RLK-Pelle_LRR-XII-1	-5.02958	down	Probable LRR receptor-like serine/threonine-protein kinase
	c113558.graph_c0	RLK-Pelle_LRR-XI-1	-3.67776	down	Leucine-rich repeat receptor-like protein kinase
	c90292.graph_c0	RLK-Pelle_CR4L	-3.5423	down	Receptor-like protein kinase
	c116411.graph_c0	RLK-Pelle_LRR-XI-1	-3.07088	down	Probable LRR receptor-like serine/threonine-protein kinase
	c108011.graph_c0	RLK-Pelle_LRR-I-1	-3.02613	down	Putative receptor-like protein kinase
	c106343.graph_c0	RLK-Pelle_DLSV	-3.01805	down	Putative serine/threonine-protein kinase receptor
	c109860.graph_c1	RLK-Pelle_CrRLK1L-1	-2.9288	down	Receptor-like protein kinase
	c102124.graph_c0	RLK-Pelle_LRR-XI-1	-2.70214	down	Probably inactive leucine-rich repeat receptor-like protein kinase
	c116683.graph_c0	RLK-Pelle_LRR-I-1	-2.68669	down	Probable receptor-like protein kinase
	c99163.graph_c0	RLK-Pelle_CrRLK1L-1	-2.59185	down	Receptor-like protein kinase
	c58657.graph_c0	RLK-Pelle_CrRLK1L-1	-2.52295	down	Putative receptor-like protein kinase
	c98178.graph_c0	RLK-Pelle_L-LEC	-2.51352	down	Probable L-type lectin-domain containing receptor kinase
	c103243.graph_c0	RLK-Pelle_DLSV	-2.45952	down	Probable LRR receptor-like serine/threonine-protein kinase
	c116404.graph_c0	RLK-Pelle_DLSV	-2.38499	down	Probable receptor-like protein kinase
	c103382.graph_c0	RLK-Pelle_SD-2b	-2.3419	down	Receptor-like protein kinase
	c108924.graph_c1	RLK-Pelle_CrRLK1L-1	-2.33723	down	Putative receptor-like protein kinase
	c111362.graph_c1	RLK-Pelle_DLSV	-2.32876	down	Probable LRR receptor-like serine/threonine-protein kinase
	c102253.graph_c0	RLK-Pelle_CrRLK1L-1	-2.23523	down	Receptor-like protein kinase
	c91641.graph_c0	RLK-Pelle_CrRLK1L-1	-2.19228	down	Receptor-like protein kinase
	c109950.graph_c0	RLK-Pelle_CrRLK1L-1	-2.17126	down	Putative receptor-like protein kinase
	c115478.graph_c0	RLK-Pelle_LRR-III	-2.13231	down	Inactive leucine-rich repeat receptor-like serine/threonine-protein kinase
	c112667.graph_c0	RLK-Pelle_LRR-XI-2	-2.12575	down	Inactive leucine-rich repeat receptor-like protein kinase
	c113588.graph_c0	RLK-Pelle_RLCK-V	-2.09144	down	Probable receptor-like protein kinase
	c110266.graph_c0	RLK-Pelle_CrRLK1L-1	-2.06752	down	Receptor-like protein kinase
	c116541.graph_c0	RLK-Pelle_CrRLK1L-1	-2.06519	down	Receptor-like protein kinase
	c114923.graph_c1	RLK-Pelle_RLCK-XI	-1.96443	down	Receptor-like serine/threonine-protein kinase
	c98424.graph_c0	RLK-Pelle_DLSV	-1.91511	down	Probable LRR receptor-like serine/threonine-protein kinase
	c103613.graph_c0	RLK-Pelle_DLSV	-1.91319	down	Probable LRR receptor-like serine/threonine-protein kinase
	c104571.graph_c0	RLK-Pelle_CrRLK1L-1	-1.86019	down	Receptor-like protein kinase
	c116703.graph_c0	RLK-Pelle_LRR-I-1	-1.85995	down	Receptor-like protein kinase
	c108742.graph_c0	RLK-Pelle_LRR-Xb-1	-1.84106	down	Leucine-rich repeat receptor protein kinase
	c103110.graph_c0	RLK-Pelle_CrRLK1L-1	-1.83656	down	Receptor-like protein kinase
	c116526.graph_c1	RLK-Pelle_LRR-XI-1	-1.81889	down	Receptor-like protein kinase
	c100111.graph_c1	RLK-Pelle_LRR-VI-1	-1.78907	down	Probable inactive leucine-rich repeat receptor-like protein kinase
	c100111.graph_c1	RLK-Pelle_LRR-VI-1	-1.78907	down	Probable inactive leucine-rich repeat receptor-like protein kinase
	c116481.graph_c0	RLK-Pelle_CrRLK1L-1	-1.77754	down	Receptor-like protein kinase
	c113618.graph_c0	RLK-Pelle_LRR-VIII-1	-1.77453	down	Probable leucine-rich repeat receptor-like protein kinase
MAPKs	c108380.graph_c0	STE_STE11	4.04	up	Mitogen-activated protein kinase kinase kinase 1
	c92959.graph_c0	CMGC_MAPK	3.14	up	Mitogen-activated protein kinase homolog NTF3
	c110212.graph_c0	STE_STE7	-5.33	down	Mitogen-activated protein kinase kinase 9
	c108757.graph_c1	CMGC_MAPK	-1.99	down	Mitogen-activated protein kinase homolog NTF3
CDPK	c101523.graph_c3	CAMK_CDPK	3.97877	up	Calcium-dependent protein kinase 8
	c98767.graph_c0	CAMK_CDPK	3.13156	up	Calcium-dependent protein kinase 5
	c100481.graph_c0	CAMK_CDPK	2.37909	up	Calcium-dependent protein kinase 7
CIPK	c103453.graph_c0	CAMK_CAMKL-CHK1	3.86412	up	CBL-interacting protein kinase 5
	c109117.graph_c0	CAMK_CAMKL-CHK1	2.83644	up	CBL-interacting serine/threonine-protein kinase 12
	c81725.graph_c0	CAMK_CAMKL-CHK1	2.71283	up	CBL-interacting serine/threonine-protein kinase 12
	c112978.graph_c0	CAMK_CAMKL-CHK1	2.2417	up	CBL-interacting serine/threonine-protein kinase 9
	c111533.graph_c0	CAMK_CAMKL-CHK1	2.23069	up	CBL-interacting serine/threonine-protein kinase 7
	c105326.graph_c0	CAMK_CAMKL-CHK1	2.19878	up	CBL-interacting serine/threonine-protein kinase 6
	c112160.graph_c0	CAMK_CAMKL-CHK1	2.13268	up	CBL-interacting protein kinase 2
PPP	c106263.graph_c0	serine/threonine-protein phosphatase 2B	2.20969	up	Calcineurin B-like protein 1
	c100330.graph_c1	serine/threonine-protein phosphatase PP1	1.99727	up	Serine/threonine-protein phosphatase PP1 isozyme 2
	c100197.graph_c0	Serine/threonine-protein phosphatase PP2A-1	1.98844	up	Serine/threonine-protein phosphatase PP2A-1
	c88951.graph_c0	serine/threonine-protein phosphatase 2B	-3.76589	down	Calmodulin-like protein
	c97866.graph_c0	Serine/threonine-protein phosphatase 6	-1.99556	down	Serine/threonine-protein phosphatase 6
PPM	c102907.graph_c0	Protein phosphatase 2C	5.99267	up	Probable protein phosphatase 2C 75
	c80976.graph_c0	Protein phosphatase 2C	4.39585	up	probable protein phosphatase 2C 6-like
	c103664.graph_c0	Protein phosphatase 2C	3.86464	up	ABA-induced PP2C
	c109339.graph_c0	Protein phosphatase 2C	3.35459	up	Protein phosphatase 2C 3
	c63875.graph_c0	Protein phosphatase 2C	2.18312	up	Probable protein phosphatase 2C 49
	c108766.graph_c0	Protein phosphatase 2C	2.10355	up	Probable protein phosphatase 2C 40
	c111448.graph_c0	Protein phosphatase 2C	2.09437	up	Probable protein phosphatase 2C 25
PTP	c109874.graph_c0	Tyrosine phosphatase	5.19019	up	Probable tyrosine-protein phosphatase

## Sheet: CP2
Additional file 2: Table S1. Differentially expressed protein kinases and protein phosphatases genes involved in low temperature responses.
	ID	family	log2FC	regulated	Gene description
RLKs	c113984.graph_c0	RLK-Pelle_LysM	6.95117	up	LysM domain receptor-like kinase 4
	c116409.graph_c0	RLK-Pelle_LRR-XI-1	5.0939	up	Receptor-like protein kinase
	c114237.graph_c0	RLK-Pelle_SD-2b	4.75808	up	G-type lectin S-receptor-like serine/threonine-protein kinase
	c70563.graph_c0	RLK-Pelle_LRR-XII-1	4.58237	up	Probable LRR receptor-like serine/threonine-protein kinase
	c89736.graph_c0	RLK-Pelle_RLCK-VIIa-2	4.45957	up	Putative receptor-like protein kinase
	c95760.graph_c0	RLK-Pelle_LRR-XV	4.45709	up	LRR receptor-like serine/threonine-protein kinase
	c87713.graph_c0	RLK-Pelle_LRR-XII-1	4.35918	up	LRR receptor-like serine/threonine-protein kinase
	c32343.graph_c0	RLK-Pelle_LRR-III	4.02364	up	Probable inactive leucine-rich repeat receptor-like protein kinase
	c108357.graph_c0	RLK-Pelle_CrRLK1L-1	3.90987	up	Putative receptor-like protein kinase
	c114344.graph_c0	RLK-Pelle_LRR-XI-1	3.81731	up	Receptor-like protein kinase
	c112953.graph_c0	RLK-Pelle_PERK-1	3.56771	up	Proline-rich receptor-like protein kinase
	c96455.graph_c0	RLK-Pelle_L-LEC	3.54054	up	L-type lectin-domain containing receptor kinase
	c33533.graph_c0	RLK-Pelle_CrRLK1L-1	3.46762	up	Putative receptor-like protein kinase
	c113376.graph_c0	RLK-Pelle_LRR-V	3.45503	up	Protein STRUBBELIG-RECEPTOR FAMILY 6
	c86310.graph_c0	RLK-Pelle_RLCK-VIIa-2	3.40747	up	Receptor-like serine/threonine-protein kinase
	c99897.graph_c0	RLK-Pelle_SD-2b	3.34665	up	G-type lectin S-receptor-like serine/threonine-protein kinase
	c89350.graph_c0	RLK-Pelle_DLSV	3.33654	up	G-type lectin S-receptor-like serine/threonine-protein kinase
	c74197.graph_c0	RLK-Pelle_L-LEC	3.32848	up	Probable L-type lectin-domain containing receptor kinase
	c111579.graph_c0	RLK-Pelle_LysM	3.31964	up	LysM domain receptor-like kinase 3
	c107737.graph_c0	RLK-Pelle_LRR-Xb-1	3.27737	up	Leucine-rich repeat receptor protein kinase
	c111486.graph_c0	RLK-Pelle_DLSV	3.2387	up	Cysteine-rich receptor-like protein kinase 42
	c115836.graph_c0	RLK-Pelle_LRR-XI-1	3.19903	up	Receptor-like protein kinase
	c111155.graph_c0	RLK-Pelle_LRR-XI-2	3.11846	up	Leucine-rich repeat receptor-like serine/threonine/tyrosine-protein kinase
	c103150.graph_c0	RLK-Pelle_RLCK-VIIa-2	3.05832	up	Probable receptor-like protein kinase
	c107634.graph_c1	RLK-Pelle_DLSV	3.02043	up	Cysteine-rich receptor-like protein kinase 10
	c116164.graph_c0	RLK-Pelle_LRR-XV	2.97872	up	LRR receptor-like serine/threonine-protein kinase
	c114368.graph_c1	RLK-Pelle_LRR-XI-1	2.96625	up	Receptor-like protein kinase
	c114368.graph_c1	RLK-Pelle_LRR-XI-1	2.96625	up	Receptor-like protein kinase
	c112310.graph_c0	RLK-Pelle_RLCK-VIIa-2	2.95021	up	Probable receptor-like protein kinase
	c112310.graph_c0	RLK-Pelle_RLCK-VIIa-2	2.95021	up	Probable receptor-like protein kinase
	c101224.graph_c0	RLK-Pelle_LRR-III	2.83349	up	Probable inactive receptor kinase
	c97600.graph_c0	RLK-Pelle_LRR-Xa	2.77699	up	Probably inactive leucine-rich repeat receptor-like protein kinase
	c112310.graph_c1	RLK-Pelle_RLCK-VIIa-2	2.76468	up	Probable receptor-like protein kinase
	c79404.graph_c0	RLK-Pelle_L-LEC	2.69741	up	L-type lectin-domain containing receptor kinase
	c115324.graph_c0	RLK-Pelle_CrRLK1L-1	2.60859	up	Receptor-like protein kinase
	c109597.graph_c0	RLK-Pelle_DLSV	2.46749	up	G-type lectin S-receptor-like serine/threonine-protein kinase
	c109621.graph_c0	RLK-Pelle_DLSV	2.43094	up	G-type lectin S-receptor-like serine/threonine-protein kinase
	c110845.graph_c0	RLK-Pelle_DLSV	2.36822	up	Probable LRR receptor-like serine/threonine-protein kinase
	c103038.graph_c0	RLK-Pelle_RLCK-VIIa-2	2.36242	up	Probable receptor-like protein kinase
	c103038.graph_c0	RLK-Pelle_RLCK-VIIa-2	2.36242	up	Probable receptor-like protein kinase
	c111550.graph_c0	RLK-Pelle_DLSV	2.31373	up	Cysteine-rich receptor-like protein kinase 5
	c115725.graph_c0	RLK-Pelle_LRR-IX	2.30636	up	Probable receptor protein kinase
	c95363.graph_c0	RLK-Pelle_DLSV	2.30347	up	Cysteine-rich receptor-like protein kinase 8
	c113457.graph_c0	RLK-Pelle_DLSV	2.2035	up	Cysteine-rich receptor-like protein kinase 2
	c113993.graph_c0	RLK-Pelle_LRR-XI-1	2.15698	up	Leucine-rich repeat receptor-like tyrosine-protein kinase
	c105473.graph_c0	RLK-Pelle_RLCK-VIIa-2	2.1203	up	Probable receptor-like protein kinase
	c116187.graph_c0	RLK-Pelle_L-LEC	2.07569	up	Receptor like protein kinase
	c33212.graph_c0	RLK-Pelle_SD-2b	2.07362	up	G-type lectin S-receptor-like serine/threonine-protein kinase
	c111737.graph_c2	RLK-Pelle_LRR-IV	2.0603	up	Probable LRR receptor-like serine/threonine-protein kinase
	c109489.graph_c0	RLK-Pelle_RLCK-VIIa-2	2.04978	up	Putative receptor-like protein kinase
	c92453.graph_c0	RLK-Pelle_LRR-XII-1	-5.3317	down	Probable LRR receptor-like serine/threonine-protein kinase
	c113558.graph_c0	RLK-Pelle_LRR-XI-1	-3.55795	down	Leucine-rich repeat receptor-like protein kinase
	c115718.graph_c0	RLK-Pelle_WAK_LRK10L-1	-3.44873	down	Wall-associated receptor kinase-like 14
	c115478.graph_c0	RLK-Pelle_LRR-III	-3.1665	down	Inactive leucine-rich repeat receptor-like serine/threonine-protein kinase
	c116740.graph_c0	RLK-Pelle_LRR-XI-1	-3.12064	down	Probable LRR receptor-like serine/threonine-protein kinase
	c110131.graph_c0	RLK-Pelle_LRR-VII-2	-3.06304	down	Probable LRR receptor-like serine/threonine-protein kinase
	c116683.graph_c0	RLK-Pelle_LRR-I-1	-2.82134	down	Probable receptor-like protein kinase
	c113236.graph_c0	RLK-Pelle_DLSV	-2.75091	down	G-type lectin S-receptor-like serine/threonine-protein kinase
	c108011.graph_c0	RLK-Pelle_LRR-I-1	-2.73077	down	Putative receptor-like protein kinase
	c116411.graph_c0	RLK-Pelle_LRR-XI-1	-2.71939	down	Probable LRR receptor-like serine/threonine-protein kinase
	c97665.graph_c0	RLK-Pelle_DLSV	-2.64206	down	Cysteine-rich receptor-like protein kinase 5
	c115718.graph_c2	RLK-Pelle_WAK_LRK10L-1	-2.59188	down	Probable LRR receptor-like serine/threonine-protein kinase
	c109860.graph_c1	RLK-Pelle_CrRLK1L-1	-2.5656	down	Receptor-like protein kinase
	c115809.graph_c0	RLK-Pelle_LRR-I-1	-2.51635	down	Receptor-like protein kinase
	c112667.graph_c0	RLK-Pelle_LRR-XI-2	-2.41027	down	Inactive leucine-rich repeat receptor-like protein kinase
	c106343.graph_c0	RLK-Pelle_DLSV	-2.38532	down	Putative serine/threonine-protein kinase receptor
	c113618.graph_c0	RLK-Pelle_LRR-VIII-1	-2.34858	down	Probable leucine-rich repeat receptor-like protein kinase
	c110266.graph_c0	RLK-Pelle_CrRLK1L-1	-2.32817	down	Receptor-like protein kinase
	c108924.graph_c1	RLK-Pelle_CrRLK1L-1	-2.23402	down	Putative receptor-like protein kinase
	c109486.graph_c0	RLK-Pelle_SD-2b	-2.1471	down	Probable receptor-like protein kinase
	c103851.graph_c0	RLK-Pelle_SD-2b	-2.09585	down	G-type lectin S-receptor-like serine/threonine-protein kinase
MAPKs	c108642.graph_c0	STE_STE11	7.50655	up	Mitogen-activated protein kinase kinase kinase 2
	c109278.graph_c0	STE_STE11	4.65768	up	Mitogen-activated protein kinase kinase kinase 1
	c108380.graph_c0	STE_STE11	4.57007	up	Mitogen-activated protein kinase kinase kinase 1
	c85388.graph_c0	CMGC_MAPK	3.77028	up	Mitogen-activated protein kinase 3
	c107058.graph_c0	STE_STE11	2.85289	up	Mitogen-activated protein kinase kinase kinase
	c111705.graph_c0	STE_STE11	2.64605	up	Mitogen-activated protein kinase kinase kinase
	c106171.graph_c0	STE_STE7	2.24477	up	Mitogen-activated protein kinase kinase 5
	c110713.graph_c0	STE_STE11	-2.48128	down	Mitogen-activated protein kinase kinase kinase
CDPK	c101523.graph_c3	CAMK_CDPK	5.18564	up	Calcium-dependent protein kinase 8
	c101049.graph_c0	CAMK_CDPK	4.34005	up	Calcium-dependent protein kinase 2
	c101049.graph_c0	CAMK_CDPK	4.34005	up	Calcium-dependent protein kinase 2
	c101049.graph_c0	CAMK_CDPK	4.34005	up	Calcium-dependent protein kinase 2
	c97084.graph_c0	CAMK_CDPK	4.18961	up	Calcium-dependent protein kinase 1
	c97084.graph_c0	CAMK_CDPK	4.18961	up	Calcium-dependent protein kinase 1
	c100481.graph_c0	CAMK_CDPK	4.07669	up	Calcium-dependent protein kinase 7
	c95218.graph_c0	CAMK_CDPK	4.00549	up	Calcium-dependent protein kinase 9
	c107719.graph_c0	CAMK_CDPK	2.80208	up	Calcium-dependent protein kinase 28
	c98767.graph_c0	CAMK_CDPK	2.75862	up	Calcium-dependent protein kinase 5
	c112054.graph_c0	CAMK_CDPK	2.38473	up	Calcium-dependent protein kinase 33
	c98023.graph_c0	CAMK_CDPK	2.17818	up	Calcium-dependent protein kinase 10
CIPK	c109117.graph_c0	CAMK_CAMKL-CHK1	3.37401	up	CBL-interacting serine/threonine-protein kinase 12
	c111533.graph_c0	CAMK_CAMKL-CHK1	2.80574	up	CBL-interacting serine/threonine-protein kinase 7
	c112978.graph_c0	CAMK_CAMKL-CHK1	2.42366	up	CBL-interacting serine/threonine-protein kinase 9
	c81725.graph_c0	CAMK_CAMKL-CHK1	2.35884	up	CBL-interacting serine/threonine-protein kinase 12
	c103453.graph_c0	CAMK_CAMKL-CHK1	2.13678	up	CBL-interacting protein kinase 5
PPP	c108001.graph_c0	serine/threonine-protein phosphatase PP1	2.06454	up	Serine/threonine-protein phosphatase PP1
	c88951.graph_c0	serine/threonine-protein phosphatase 2B	-2.26205	down	Calmodulin-like protein 11
	c97866.graph_c0	Serine/threonine-protein phosphatase 6	-2.12362	down	serine/threonine-protein phosphatase 6
PPM	c111448.graph_c0	Protein phosphatase 2C	6.36493	up	Probable protein phosphatase 2C 25
	c103664.graph_c0	Protein phosphatase 2C	5.59279	up	ABA-induced PP2C
	c102907.graph_c0	Protein phosphatase 2C	5.48339	up	Probable protein phosphatase 2C 75
	c109339.graph_c0	Protein phosphatase 2C	4.21967	up	Protein phosphatase 2C 3
	c80976.graph_c0	Protein phosphatase 2C	3.60619	up	probable protein phosphatase 2C 6-like
	c75692.graph_c0	Protein phosphatase 2C	3.4988	up	probable protein phosphatase 2C 24
	c100800.graph_c0	Protein phosphatase 2C	2.48704	up	Protein phosphatase 2C 37
	c108766.graph_c0	Protein phosphatase 2C	2.37127	up	Probable protein phosphatase 2C 40
PTP	c109874.graph_c0	Tyrosine phosphatase	3.14882	up	Probable tyrosine-protein phosphatase

## Sheet: CP3
Supplementary Table 4. Differentially expressed protein kinases genes involved in low temperature responses.
	Gene ID	family	log2FC	regulated	Gene description
RLKs	c107737.graph_c0	RLK-Pelle_LRR-Xb-1	4.96946	up	Leucine-rich repeat receptor protein kinase
	c32343.graph_c0	RLK-Pelle_LRR-III	4.73592	up	Probable inactive leucine-rich repeat receptor-like protein kinase
	c116409.graph_c0	RLK-Pelle_LRR-XI-1	4.71971	up	Receptor-like protein kinase
	c89736.graph_c0	RLK-Pelle_RLCK-VIIa-2	4.31528	up	Putative receptor-like protein kinase
	c101224.graph_c0	RLK-Pelle_LRR-III	4.16276	up	Probable inactive receptor kinase
	c95760.graph_c0	RLK-Pelle_LRR-XV	4.09264	up	LRR receptor-like serine/threonine-protein kinase
	c87713.graph_c0	RLK-Pelle_LRR-XII-1	4.00284	up	LRR receptor-like serine/threonine-protein kinase
	c116164.graph_c0	RLK-Pelle_LRR-XV	3.99117	up	LRR receptor-like serine/threonine-protein kinase
	c114237.graph_c0	RLK-Pelle_SD-2b	3.72189	up	G-type lectin S-receptor-like serine/threonine-protein kinase
	c114344.graph_c0	RLK-Pelle_LRR-XI-1	3.70688	up	Receptor-like protein kinase
	c33533.graph_c0	RLK-Pelle_CrRLK1L-1	3.69696	up	Putative receptor-like protein kinase
	c96989.graph_c0	RLK-Pelle_WAK	3.41404	up	Wall-associated receptor kinase 2
	c113984.graph_c0	RLK-Pelle_LysM	3.34095	up	LysM domain receptor-like kinase 4
	c55060.graph_c0	RLK-Pelle_SD-2b	3.31936	up	Probable receptor-like protein kinase
	c103038.graph_c0	RLK-Pelle_RLCK-VIIa-2	3.02792	up	Probable receptor-like protein kinase
	c103038.graph_c0	RLK-Pelle_RLCK-VIIa-2	3.02792	up	Probable receptor-like protein kinase
	c115725.graph_c0	RLK-Pelle_LRR-IX	2.93763	up	Probable receptor protein kinase
	c114697.graph_c0	RLK-Pelle_WAK	2.81058	up	Wall-associated receptor kinase 1
	c105649.graph_c0	RLK-Pelle_LRR-IX	2.7728	up	Probable receptor protein kinase
	c107634.graph_c1	RLK-Pelle_DLSV	2.76187	up	Cysteine-rich receptor-like protein kinase 10
	c109597.graph_c0	RLK-Pelle_DLSV	2.71487	up	G-type lectin S-receptor-like serine/threonine-protein kinase
	c108357.graph_c0	RLK-Pelle_CrRLK1L-1	2.62357	up	Putative receptor-like protein kinase
	c111155.graph_c0	RLK-Pelle_LRR-XI-2	2.62143	up	Leucine-rich repeat receptor-like serine/threonine/tyrosine-protein kinase
	c70367.graph_c0	RLK-Pelle_SD-2b	2.58749	up	G-type lectin S-receptor-like serine/threonine-protein kinase
	c97600.graph_c0	RLK-Pelle_LRR-Xa	2.51821	up	Probably inactive leucine-rich repeat receptor-like protein kinase
	c111176.graph_c0	RLK-Pelle_L-LEC	2.51435	up	L-type lectin-domain containing receptor kinase
	c111486.graph_c0	RLK-Pelle_DLSV	2.44817	up	Cysteine-rich receptor-like protein kinase 42
	c33212.graph_c0	RLK-Pelle_SD-2b	2.23846	up	G-type lectin S-receptor-like serine/threonine-protein kinase
	c114179.graph_c0	RLK-Pelle_LRR-III	2.20333	up	Probable inactive receptor kinase
	c113993.graph_c0	RLK-Pelle_LRR-XI-1	2.16033	up	Leucine-rich repeat receptor-like tyrosine-protein kinase
	c105740.graph_c0	RLK-Pelle_L-LEC	2.14501	up	Probable receptor-like protein kinase
	c115836.graph_c0	RLK-Pelle_LRR-XI-1	2.13037	up	Receptor-like protein kinase
	c109507.graph_c1	RLK-Pelle_LRK10L-2	2.03913	up	Probable receptor-like protein kinase
	c113015.graph_c0	RLK-Pelle_SD-2b	1.95696	up	G-type lectin S-receptor-like serine/threonine-protein kinase
	c112310.graph_c0	RLK-Pelle_RLCK-VIIa-2	1.93888	up	Probable receptor-like protein kinase
	c112310.graph_c0	RLK-Pelle_RLCK-VIIa-2	1.93888	up	Probable receptor-like protein kinase
	c99835.graph_c1	RLK-Pelle_DLSV	1.91691	up	G-type lectin S-receptor-like serine/threonine-protein kinase
	c99835.graph_c1	RLK-Pelle_DLSV	1.91691	up	G-type lectin S-receptor-like serine/threonine-protein kinase
	c79404.graph_c0	RLK-Pelle_L-LEC	1.91207	up	L-type lectin-domain containing receptor kinase
	c111997.graph_c0	RLK-Pelle_WAK	1.86271	up	Wall-associated receptor kinase 5
	c103505.graph_c0	RLK-Pelle_CrRLK1L-1	1.83718	up	Receptor-like protein kinase
	c113457.graph_c0	RLK-Pelle_DLSV	1.81527	up	Cysteine-rich receptor-like protein kinase 2
	c100311.graph_c0	RLK-Pelle_CrRLK1L-1	1.80003	up	Probable receptor-like protein kinase
	c115717.graph_c1	RLK-Pelle_LRR-XI-1	1.79179	up	Receptor-like protein kinase
	c91124.graph_c0	RLK-Pelle_LRR-XI-2	1.74586	up	Leucine-rich repeat receptor-like serine/threonine/tyrosine-protein kinase
	c111579.graph_c0	RLK-Pelle_LysM	1.74028	up	LysM domain receptor-like kinase 3
	c61248.graph_c0	RLK-Pelle_LRR-XII-1	1.72417	up	Probable LRR receptor-like serine/threonine-protein kinase
	c108148.graph_c0	RLK-Pelle_DLSV	1.69783	up	Cysteine-rich receptor-like protein kinase 28
	c114234.graph_c1	RLK-Pelle_SD-2b	1.65872	up	G-type lectin S-receptor-like serine/threonine-protein kinase
	c115324.graph_c0	RLK-Pelle_CrRLK1L-1	1.63157	up	Receptor-like protein kinase
	c115744.graph_c1	RLK-Pelle_DLSV	1.52568	up	Receptor-like protein kinase
	c112953.graph_c0	RLK-Pelle_PERK-1	1.49214	up	Proline-rich receptor-like protein kinase
	c97338.graph_c0	RLK-Pelle_CrRLK1L-1	1.4618	up	Putative receptor-like protein kinase
	c95363.graph_c0	RLK-Pelle_DLSV	1.45779	up	Cysteine-rich receptor-like protein kinase 8
	c109675.graph_c0	RLK-Pelle_LRR-VI-1	1.45257	up	Probable inactive leucine-rich repeat receptor-like protein kinase
	c112097.graph_c0	RLK-Pelle_CrRLK1L-1	1.44975	up	Receptor-like protein kinase
	c109257.graph_c0	RLK-Pelle_CrRLK1L-1	1.42617	up	Putative receptor-like protein kinase
	c110845.graph_c0	RLK-Pelle_DLSV	1.37161	up	Probable LRR receptor-like serine/threonine-protein kinase
	c116727.graph_c0	RLK-Pelle_LRR-XII-1	1.28242	up	Probable LRR receptor-like serine/threonine-protein kinase
	c113302.graph_c0	RLK-Pelle_DLSV	1.26528	up	G-type lectin S-receptor-like serine/threonine-protein kinase
	c113302.graph_c0	RLK-Pelle_DLSV	1.26528	up	G-type lectin S-receptor-like serine/threonine-protein kinase
	c116541.graph_c0	RLK-Pelle_CrRLK1L-1	1.24834	up	Receptor-like protein kinase
	c100748.graph_c0	RLK-Pelle_SD-2b	1.16115	up	G-type lectin S-receptor-like serine/threonine-protein kinase
	c116764.graph_c1	RLK-Pelle_CrRLK1L-1	1.14153	up	Receptor-like protein kinase
	c113799.graph_c0	RLK-Pelle_SD-2b	1.12162	up	G-type lectin S-receptor-like serine/threonine-protein kinase
	c114368.graph_c1	RLK-Pelle_LRR-XI-1	1.11955	up	Receptor-like protein kinase
	c114368.graph_c1	RLK-Pelle_LRR-XI-1	1.11955	up	Receptor-like protein kinase
	c116187.graph_c0	RLK-Pelle_L-LEC	1.10325	up	Receptor like protein kinase
	c108605.graph_c0	RLK-Pelle_SD-2b	1.08427	up	G-type lectin S-receptor-like serine/threonine-protein kinase
	c108605.graph_c0	RLK-Pelle_DLSV	1.08427	up	G-type lectin S-receptor-like serine/threonine-protein kinase
	c112744.graph_c0	RLK-Pelle_DLSV	1.06425	up	G-type lectin S-receptor-like serine/threonine-protein kinase
	c83976.graph_c0	RLK-Pelle_SD-2b	-3.21542	down	G-type lectin S-receptor-like serine/threonine-protein kinase
	c116193.graph_c0	RLK-Pelle_DLSV	-2.48427	down	Receptor-like protein kinase
	c107476.graph_c0	RLK-Pelle_PERK-2	-2.24524	down	Receptor-like cytosolic serine/threonine-protein kinase
	c92453.graph_c0	RLK-Pelle_LRR-XII-1	-1.4481	down	Probable LRR receptor-like serine/threonine-protein kinase
	c108011.graph_c0	RLK-Pelle_LRR-I-1	-1.30783	down	Putative receptor-like protein kinase
	c116388.graph_c1	RLK-Pelle_WAK	-1.28197	down	Wall-associated receptor kinase-like 22
	c109860.graph_c1	RLK-Pelle_CrRLK1L-1	-1.26557	down	Receptor-like protein kinase
	c115718.graph_c0	RLK-Pelle_WAK_LRK10L-1	-1.22729	down	Wall-associated receptor kinase-like 14
	c115175.graph_c0	RLK-Pelle_LRR-IX	-1.10374	down	Probable receptor protein kinase
MAPKs	c108642.graph_c0	STE_STE11	10.3005	up	Mitogen-activated protein kinase kinase kinase 2
	c108380.graph_c0	STE_STE11	7.62507	up	Mitogen-activated protein kinase kinase kinase 1
	c109278.graph_c0	STE_STE11	6.81613	up	Mitogen-activated protein kinase kinase kinase
	c85859.graph_c0	STE_STE11	3.71463	up	Mitogen-activated protein kinase kinase kinase 2
	c112677.graph_c0	STE_STE11	3.11794	up	Mitogen-activated protein kinase kinase kinase 2
	c107058.graph_c0	STE_STE11	2.67927	up	Mitogen-activated protein kinase kinase kinase
	c106171.graph_c0	STE_STE7	2.01096	up	Mitogen-activated protein kinase kinase 5
	c111705.graph_c0	STE_STE11	1.56	up	Mitogen-activated protein kinase kinase kinase 1
	c111521.graph_c0	STE_STE11	1.46112	up	Mitogen-activated protein kinase kinase kinase
	c111521.graph_c0	STE_STE11	1.46112	up	Mitogen-activated protein kinase kinase kinase
CDPK	c101523.graph_c3	CAMK_CDPK	3.2646	up	Calcium-dependent protein kinase 8
	c97084.graph_c0	CAMK_CDPK	2.81842	up	Calcium-dependent protein kinase 1
	c97084.graph_c0	CAMK_CDPK	2.81842	up	Calcium-dependent protein kinase 1
	c101049.graph_c0	CAMK_CDPK	2.52535	up	Calcium-dependent protein kinase 2
	c101049.graph_c0	CAMK_CDPK	2.52535	up	Calcium-dependent protein kinase 2
	c101049.graph_c0	CAMK_CDPK	2.52535	up	Calcium-dependent protein kinase 2
	c98767.graph_c0	CAMK_CDPK	2.41313	up	Calcium-dependent protein kinase 5
	c100481.graph_c0	CAMK_CDPK	1.71278	up	Calcium-dependent protein kinase 7
	c107719.graph_c0	CAMK_CDPK	1.13915	up	Calcium-dependent protein kinase 28
CIPK	c105254.graph_c0	CAMK_CAMKL-CHK1	2.4183	up	CBL-interacting protein kinase 18
	c111533.graph_c0	CAMK_CAMKL-CHK1	1.78562	up	CBL-interacting serine/threonine-protein kinase 7
	c109117.graph_c0	CAMK_CAMKL-CHK1	1.76364	up	CBL-interacting serine/threonine-protein kinase 12
	c112160.graph_c0	CAMK_CAMKL-CHK1	1.3448	up	CBL-interacting protein kinase 2
PPP	c108544.graph_c0	Serine/threonine-protein phosphatase BSL1	1.39751	up	Serine/threonine-protein phosphatase BSL1
	c108532.graph_c0	Serine/threonine-protein phosphatase 5	1.07596	up	Serine/threonine-protein phosphatase 5
	c108090.graph_c1	serine/threonine-protein phosphatase 2B	-1.15673	down	Calcineurin B-like protein 9
PPM	c111448.graph_c0	Protein phosphatase 2C	6.37407	up	Probable protein phosphatase 2C 25
	c103664.graph_c0	Protein phosphatase 2C	4.95189	up	ABA-induced PP2C
	c75692.graph_c0	Protein phosphatase 2C	3.58845	up	probable protein phosphatase 2C 24
	c109339.graph_c0	Protein phosphatase 2C	3.54855	up	Protein phosphatase 2C 3
	c63875.graph_c0	Protein phosphatase 2C	1.99052	up	Probable protein phosphatase 2C 49
	c100800.graph_c0	Protein phosphatase 2C	1.66972	up	Protein phosphatase 2C 37
	c108766.graph_c0	Protein phosphatase 2C	1.2744	up	Probable protein phosphatase 2C 40
PTP	c109874.graph_c0	Tyrosine phosphatase	2.79389	up	Probable tyrosine-protein phosphatase
